# Supplementary material for: 2-Bromopyridines as Versatile Synthons for Heteroarylated 2-Pyridones via Ru(II)-Mediated Domino C–O/C–N/C–C Bond Formation Reactions
Source: Molecules. 2024 Sep 17;29(18):4418. doi: 10.3390/molecules29184418 (PMC11433726; doi:10.3390/molecules29184418)
Supplement: Supplementary file 1 [file molecules-29-04418-s001.zip]

Archive with 1 entries (1 files):
- molecules-3195522-supplementary.pdf
